# Supplementary material for: Structural and Functional Analyses of Hub MicroRNAs in An Integrated Gene Regulatory Network of Arabidopsis
Source: Genomics Proteomics Bioinformatics. 2021 Mar 2;20(4):747–64. doi: 10.1016/j.gpb.2020.02.004 (PMC9880815; doi:10.1016/j.gpb.2020.02.004)
Supplement: Supplementary Table S1 — Core TFs for mapping TTIs and defining sub-networks [file mmc12.xlsx]

## Sheet: Sheet1
Table S1 Core TFs for mapping TTIs and defining sub-networks
Sub-network	Genes	ID	Data type	Replicates	Refs.
ABA response	ABF1	AT1G49720	ChIP-seq	Yes	Song et al. (2016), Science, 354:598.
	ABF3	AT4G34000	ChIP-seq	Yes
	ABF4	AT3G19290	ChIP-seq	Yes
	ANAC032	AT1G77450	ChIP-seq	Yes
	ANAC102	AT5G63790	ChIP-seq	Yes
	AT5G04760	AT5G04760	ChIP-seq	Yes
	DREB2A	AT5G05410	ChIP-seq	Yes
	FBH3	AT1G51140	ChIP-seq	Yes
	GBF2	AT4G01120	ChIP-seq	Yes
	GBF3	AT2G46270	ChIP-seq	Yes
	HAT22	AT4G37790	ChIP-seq	Yes
	HB5	AT5G65310	ChIP-seq	Yes
	HB6	AT2G22430	ChIP-seq	Yes
	HB7	AT2G46680	ChIP-seq	Yes
	HSFA6A	AT5G43840	ChIP-seq	Yes
	MYB3	AT1G22640	ChIP-seq	Yes
	MYB44	AT5G67300	ChIP-seq	Yes
	NF-YB2	AT5G47640	ChIP-seq	Yes
	NF-YC2	AT1G56170	ChIP-seq	Yes
	RD26	AT4G27410	ChIP-seq	Yes
	ZAT6	AT5G04340	ChIP-seq	Yes
Circadian	PRR5	AT5G24470	ChIP-seq	No	Nakamichi et al. (2012), PNAS, 109:17123.
	PRR9	AT2G46790	ChIP-seq	No	Liu et al. (2016), Plant Physiol, 170:528.
	TOC1	AT5G61380	ChIP-seq	No	Huang et al. (2012), Science, 338:643.
Embryogenesis	AGL15	AT5G13790	ChIP-chip	Yes	Zheng et al. (2009), Plant Cell, 21:2563.
	FUSCA3	AT3G26790	ChIP-chip	Yes	Wang and Perry (2013), Plant Physiol,161:1251.
Floral development	AG	AT4G18960	ChIP-seq	Yes	Ó’Maoiléidigh et al. (2013), Plant Cell,25:2482.
	AP1	AT1G69120	ChIP-seq	Yes	Kaufmann et al. (2010), Science, 328:85.
	AP2	AT4G36920	ChIP-seq	Yes	Yant et al. (2010), Plant Cell, 22:2156.
	AP3	AT3G54340	ChIP-seq	No	Wuest et al. (2012), PNAS, 109:13452.
	FLC	AT5G10140	ChIP-seq	No	Deng et al. (2011), PNAS, 108:6680.
	FLM	AT1G77080	ChIP-seq	Yes	Posé et al. (2013), Nature, 503:414.
	LEAFY	AT5G61850	ChIP-seq	Yes	Moyroud et al. (2011), Plant Cell, 23:1293.
	PI	AT5G20240	ChIP-seq	Yes	Wuest et al. (2012), PNAS, 109:13452.
	SEP3	AT1G24260	ChIP-seq	Yes	Kaufmann et al. (2009), PLoS Biol,7:e1000090.
	SMZ	AT3G54990	ChIP-chip	Yes	Mathieu et al. (2009), PLoS Biol, 7:e1000148.
	SOC1	AT2G45660	ChIP-chip	Yes	Tao et al. (2012), Plant J, 70:549.
	SVP	AT2G22540	ChIP-chip	Yes
	WUS	AT2G17950	ChIP-chip	Yes	Busch et al. (2010), Dev Cell, 18:849.
Light signaling	CRY2	AT1G04400	ChIP-seq	Yes	Pedmale et al. (2016), Cell, 164:233.
	FHY3	AT3G22170	ChIP-seq	No	Ouyang et al. (2011), Plant Cell, 23:2514.
	GBF1	AT4G36730	ChIP-chip	Yes	Ram et al. (2013), Mol Plant, 7:448.
	HY5	AT5G11260	ChIP-chip	Yes	Zhang et al. (2011), Plant J, 65:346.
	PIF1	AT2G20180	ChIP-seq	Yes	Pfeiffer et al. (2014), Mol Plant, 7:1598.
	PIF3	AT1G09530	ChIP-seq	Yes	Zhang et al. (2013), PLoS Genet,9:e1003244.
	PIF4	AT2G43010	ChIP-seq	Yes	Oh et al. (2012), Nat Cell Biol, 14:802.
	PIF5	AT3G59060	ChIP-seq	No	Hornitschek et al. (2012), Plant J, 71:699.
Others	AL5	AT5G20510	ChIP-seq	No	Wei et al. (2015), Plant J, 81:871.
	BES1	AT1G19350	ChIP-chip	Yes	Yu et al. (2011), Plant J, 65:634.
	E2Fa	AT2G36010	ChIP-seq	No	Verkest et al. (2014), Plant Physiol, 164:1122.
	EIN3	AT3G20770	ChIP-seq	Yes	Chang et al. (2013), Elife, 2:e00675.
	ERF115	AT5G07310	ChIP-seq	No	Heyman et al. (2013), Science, 342:860.
	IBH1	AT2G43060	ChIP-seq	No	Zhiponova et al. (2014), PNAS, 111:2824.
	LHP1	AT5G17690	ChIP-seq	No	Veluchamy et al. (2016), PLoS ONE,11:e0158936.
	MYB3R3	AT3G09370	ChIP-seq	No	Kobayashi et al. (2015), EMBO J, 34:1992.
	MYB88	AT2G02820	ChIP-chip	Yes	Xie et al. (2010), Plant Cell, 22:2306.
	RGA	AT2G01570	ChIP-seq	Yes	Marín-de la Rosa et al. (2015), PLoS Genet,11:e1005337.
	SPL7	AT5G18830	ChIP-seq	No	Zhang et al. (2014), Plant Cell, 26:4933.
	TRB1	AT1G49950	ChIP-seq	No	Schrumpfova et al. (2015), Plant Mol Biol,90:189.
	WRKY33	AT2G38470	ChIP-seq	Yes	Liu et al. (2015), Elife, 4:e07295.
Polarity identity	AS1	AT2G37630	ChIP-chip	Yes	Iwasaki et al. (2013), Development, 140:1958.
	JAGGED	AT1G68480	ChIP-seq	Yes	Schiessl et al. (2014), PNAS, 111:2830.
	KANADI1	AT5G16560	ChIP-seq	Yes	Merelo et al. (2013), PLoS ONE, 8:e77341.
Trichome	GL1	AT3G27920	ChIP-chip	Yes	Morohashi and Grotewold (2009), PLoS
	GL3	AT5G41315	ChIP-chip	Yes	Genet, 5:e1000396.
	GTL1	AT1G33240	ChIP-chip	Yes	Breuer et al. (2012), EMBO J, 31:4488.
