# Supplementary material for: Structural and Functional Analyses of Hub MicroRNAs in An Integrated Gene Regulatory Network of Arabidopsis
Source: Genomics Proteomics Bioinformatics. 2021 Mar 2;20(4):747–64. doi: 10.1016/j.gpb.2020.02.004 (PMC9880815; doi:10.1016/j.gpb.2020.02.004)
Supplement: Supplementary Table S2 — Oligonucleotide sequences of primers used in this study [file mmc13.xlsx]

## Sheet: Sheet1
Table S2 Oligonucleotide sequences of primers used in this study
Oligo name	Oligo sequences (5' to 3')
For cloning & plasmid construction
proACT2-LUCF	CTCGAGGTCGACGGTATCGATAAGCTTCCATAGAATAGCTAGCTAACTAATAC
proACT2-LUCR	AGAACTAGTGGATCCCCCGGGCTGCAGTTTTTATGAGCTGCAAACACAC
proAct2-MYBL2-F	TGTTTGCAGCTCATAAAAACTGCAGATGAACAAAACCCGCCTTCG
proAct2-MYBL2-R	TTATGTTTTTGGCGTCTTCCATGGATCGGAATAGAAGAAGCGTTTC
proAct2-MYBL2-F	TGTTTGCAGCTCATAAAAACTGCAGATGAACAAAACCCGCCTTCG
MYBL2-MutR	CTCATTATCGGTCCTTCCAGGCAATCTTCCCGCTATCAATGAC
MYBL2-MutF	TGGAAGGACCGATAATGAGGTTAGGATCCATTGGG
proAct2-MYBL2-R	TTATGTTTTTGGCGTCTTCCATGGATCGGAATAGAAGAAGCGTTTC
pMYBL2-68LUCF	CTCGAGGTCGACGGTATCGATAAGCTTCGGTCTCGACTTCATTGTCGTT
pMYBL2-2000LUCR	AGAACTAGTGGATCCCCCGGGCTGCAGGTCTTTTTCAAAGTGAGATTGGTTGAGTTATGTCT
62SK-858OXF	GAACTAGTGGATCCCCCGGGCTGCAGTACGGTGGACATCAGAAGAT
62SK-858OXR	CGAGGTCGACGGTATCGATAAGCTTCCGTATGTATATACGAACGT
HY5-OXF	GGGCCCGGGGTCGACATGCAGGAACAAGCGAC
HY5-OXR	GCTCACCATGGTACCAAGGCTTGCATCAGCATT
proMYBL2-68EcoRIF	CCGGAATTCCGGTCTCGACTTCATTGTCGTT
proMYBL2-2000PstIR	CCAACTGCAGGTCTTTTTCAAAGTGAGATTGGTTGAGTTATGTCT
GFP-PstIF	CCAACTGCAGATGGTGAGCAAGGGCGAGGAG
GFP-KpnIR	CCGGGGTACCAAGATCTACCATGTACAGCTCGTC
MYBL2-KpnIF	TTGGGGTACCATGAACAAAACCCGCCTTCGTG
MYBL2-MluIR	GGCTACGCGTTCATCGGAATAGAAGAAGCGTT
pMYBL2-68PstIF	CCAACTGCAGCGGTCTCGACTTCATTGTCGTT
pMYBL2-2000NcoIR	CATGCCATGGGTCTTTTTCAAAGTGAGATTGGTTGAGTTATGTCT
proMIR858-F	GCAGATCTGTCAATGGTTATACTTACC
proMIR858-R	GGTCTAGACATCTCCATCTTCTGATGTC
proMIR858del-F2	/5Phos/GGAAAAGTTATGGAAGTTTGC
proMIR858del-R2	/5Phos/CATCTTGAAACCCAACCTATA
proMIR858del-F1	/5Phos/GCAACGTTCTCTACTCCAGA
proMIR858del-R1	/5Phos/GTCACCCAATCACTCGAATT
MIR858-OXF	AGTCTCGAGCTAGGGTTCCTCCTTCACAA
MIR858-OXR	CTGGATCCAGAAAACCGTATGTATATACGAACG
amiR858I-PA	TGACTCGAGGTACAAACACACGCTCGGACGC
amiR858I-PB	TTCACTAGTCCATGGCGATGCCTTAAATAAAG
2-amiR858I-S	GATATAACAAACCGATGAACCACTCTCTCTTTTGTATTCC
2-amiR858II-A	GAGTGGTTCATCGGTTTGTTATATCAAAGAGAATCAATGA
2-amiR858III*S	GAGTAGTTCATCGGTATGTTATTTCACAGGTCGTGATATG
2-amiR858IV*A	GAAATAACATACCGATGAACTACTCTACATATATATTCCT
3UTR-MF	GCTGATGCAAGCCTTTGATCTCCTTCTTCT
3UTR-MR	AGAAGAAGGAGATCAAAGGCTTGCATCAGC
UBQ-HY5-R	GGGGATCCTATCATAGAACAAAAATTAGC
UBQ-MF	TTTTTCTGATTAACAGATGTACCCATACGA
UBQ-MR	TCGTATGGGTACATCTGTTAATCAGAAAAA
UBQ-HY5-F	CGGAATTCGTCGACGAGTCAGTAATAA
O-1300F	GCAAGCTTCTGCTTTAATGAGATATGC
O-1300R	CGAAGCTTATTTAGGTGACACTATAG
MYBL2-NcoIF	AACACGGGGGACTcttgaCCATGGTGAACAAAACCCGCCTTCGTG
MYBL2-6xHis-BstEIIR	ATCGGGGAAATTCGAGCTGGTCACCTCAGTGATGGTGATGGTGATGTCGGAATAGAAGAAGCG
For quantitative PCR
Atactin7-F	GGTGTCATGGTTGGTATGGGTC
Atactin7-R	CCTCTGTGAGTAGAACTGGGTGC
5SRNA-F	GATGCGATCATACCAGCACTAA
5SRNA-R	GATGCAACACGAGGACTTCCC
miR858-qPCRF	GCGTTTCGTTGTCTGTTCGACCTT
qMYBL2-151F	GCACTTCTTGGCAATAGATGGTC
qMYBL2-286R	TAGTTGGTGTGATGGTGGAGAC
qDFR-F	CAGTTCCAAGAAGCTGACGGACATG
qDFR-R	GGCACACATCTGTTGTGCTAGCAT
qCHS-F	CGTGTTGAGCGAGTATGG
qCHS-R	GCTGTGCAAGACGACTG
qLDOX-F	CCAAGTGATTACATAGAAGCAACG
qLDOX-R	CTTACATCGGTGTGAGCTTCCAC
858ChIP1-F	GGTAGGTACGGTACAGTGT
858ChIP1-R	CTGGAGTAGAGAACGTTGCA
858ChIP2-F	GGTTTCAAGATGACGTGGAA
858ChIP2-R	CTGTGCACTGACTAATTTGA
pre-miR858-F	TTCGACCTTGGTCTCGATCT
pre-miR858-R	CCCATCAATAACAAACCGATAAACC
qMYB63-F1	GAGTTGTCGTCTAAGGTGGATTAAC
qMYB63-R1	CTGAGCTCTGAGCCAGTCTTT
q4CL-F	TTTGCTCATCGGTCATCCTG
q4CL-R	CGACACGAATTGCTTCACATC
qCAD4-F	ATGTCTAATTATCCTATGGTTCCTGG
qCAD4-R	ACTCCGACTACATCTCCTACG
For T-DNA mutant indentification
hy5_215-F	GTCATCAAGCTCTGCTCCACAT
hy5_215-R	AAGACACCTCTTCAGCCGCTTG
TP_LBb1	GCGTGGACCGCTTGCTGCAACT
LP1	CAACTCAAGAGCCAGGCTATG
RP1	GTGGTTTGCGAGAAGAAACTG
LP2	GAGATGTCGATTGAGAGGTCG
RP2	TAGTTGGTGCATATTTGACCG
LP3	TGAAAGTGAAGGTGAGATCAGAGT
RP3	GAACCGACAACGAAGTTAGGAT
SALK_049267-LP	AAACCGGAGTGTTAAAATGGG
SALK_049267-RP	TTCCAACCAACAAGATGATCC
For 5' RACE
MYBL2-501GSPR	GATTACGCCAAGCTTAGTCACGGCCGGGATGAGACC
